# Supplementary material for: Transcriptional Regulation of the Human MGP Promoter: Identification of Downstream Repressors
Source: Int J Mol Sci. 2024 Nov 23;25(23):12597. doi: 10.3390/ijms252312597 (PMC11641715; doi:10.3390/ijms252312597)
Supplement: Supplementary file 1 [file ijms-25-12597-s001.zip]

Archive with 1 entries (1 files):
- ijms-3256472-supplementary.pdf
